# Supplementary material for: An Automated Treatment Plan Quality Control Tool for Intensity-Modulated Radiation Therapy Using a Voxel-Weighting Factor-Based Re-Optimization Algorithm
Source: PLoS One. 2016 Mar 1;11(3):e0149273. doi: 10.1371/journal.pone.0149273 (PMC4773182; doi:10.1371/journal.pone.0149273)
Supplement: S1 Dataset — (XLSX) [file pone.0149273.s001.xlsx]

## Sheet: WilcoxonTestForClinicalPlans
DVH endpoint values for poor-quality plans
Case	Original plan													SCORE re-optimized plan
	ptv_V99%	ptv_V90	ptv_V97	ptv_V115	ptv_V110	Bowel_V45	Bowel_max	Rectum_max	BM_V10	BM_V20	Bladder_max	FH_max		ptv_V99%	ptv_V90	ptv_V97	ptv_V115	ptv_V110	Bowel_V45	Bowel_max	Rectum_max	BM_V10	BM_V20	Bladder_max	FH_max
Clinic001	0.976	1	0.995	0	0	187.9	1.082	1.05	0.843	0.676	1.044	0.903		0.976	1	0.994	0	0	174.5	1.054	1.053	0.819	0.569	1.048	0.776
Clinic002	0.928	1	0.989	0	0	237.9	1.055	1.046	0.835	0.647	1.033	0.999		0.888	1	0.976	0	0	255.6	1.054	1.034	0.813	0.632	1.02	0.931
Clinic003	0.965	1	0.99	0	0	43.3	1.072	1.071	0.844	0.711	1.041	1.052		0.966	1	0.991	0	0.02	60.8	1.069	1.038	0.844	0.697	1.035	0.931
Clinic004	0.955	0.999	0.986	0	0	193	1.083	1.056	0.861	0.668	1.069	1.045		0.958	0.999	0.988	0	0	213.4	1.065	1.053	0.861	0.637	1.055	1.004
Clinic005	0.977	1	0.996	0	0	205.1	1.085	1.031	0.855	0.69	1.06	1.024		0.98	1	0.996	0	0	204.7	1.073	1.054	0.821	0.635	1.057	0.975
Clinic006	0.988	1	1	0	0	224	1.059	1.04	0.854	0.688	1.038	1.024		0.984	1	0.999	0	0	256.5	1.043	1.035	0.819	0.615	1.035	0.665
Clinic007	0.927	0.999	0.982	0	0	127.9	1.087	1.074	0.753	0.589	1.08	0.798		0.935	1	0.985	0	0	131.3	1.043	1.043	0.791	0.58	1.04	0.665
Clinic008	0.89	0.999	0.976	0	0	195.8	1.072	1.018	0.825	0.655	1.026	0.985		0.875	1	0.978	0	0	131.4	1.029	1.031	0.814	0.647	1.012	0.947
Clinic009	0.977	1	0.996	0	0	45.4	1.086	1.06	0.857	0.659	1.067	0.867		0.976	1	0.996	0	0.02	41.5	1.066	1.045	0.801	0.551	1.058	0.889
Clinic010	0.956	0.999	0.982	0	0	158.4	1.084	1.056	0.844	0.682	1.089	0.985		0.968	0.999	0.982	0	0	158.4	1.032	1.037	0.836	0.661	1.045	0.665
Clinic011	0.937	1	0.986	0	0	184.2	1.079	1.093	0.836	0.664	1.057	0.96		0.939	1	0.984	0	0	183.2	1.079	1.093	0.83	0.658	1.057	0.92
Clinic012	0.979	1	0.997	0	0	149.6	1.067	1.027	0.834	0.658	1.041	0.905		0.979	1	0.997	0	0	168.7	1.078	1.051	0.805	0.6	1.04	1.04
Clinic013	0.899	0.999	0.969	0	0	94.6	1.1	1.051	0.92	0.668	1.086	0.998		0.899	0.999	0.964	0	0	95.6	1.08	1.041	0.922	0.648	1.086	0.975
Clinic014	0.919	1	0.983	0	0	233	1.075	1.058	0.887	0.687	1.044	1.069		0.89	1	0.975	0	0	205.3	1.043	1.037	0.913	0.72	1.027	1.015
Clinic015	0.948	1	0.988	0	0	187.4	1.059	1.049	0.89	0.747	1.055	0.903		0.935	1	0.99	0	0	336.9	1.048	1.025	0.811	0.66	1.022	0.813
Clinic016	0.987	1	0.996	0	0	230.2	1.075	1.046	0.863	0.717	1.054	0.935		0.993	1	1	0	0	237.2	1.051	1.022	0.691	0.582	1.025	0.903
Clinic017	0.966	1	0.994	0	0	97.1	1.084	1.052	0.703	0.561	1.053	0.806		0.969	1	0.995	0	0	99.7	1.055	1.039	0.677	0.466	1.04	0.809
Clinic018	0.888	0.999	0.974	0	0	186.4	1.1	1.076	0.857	0.659	1.063	0.75		0.872	0.999	0.967	0	0	205.2	1.029	1.023	0.837	0.67	1.021	0.625
Clinic019	0.964	1	0.992	0	0	153.8	1.076	1.088	0.832	0.658	1.04	0.917		0.965	1	0.993	0	0	166.7	1.052	1.045	0.791	0.575	1.043	0.758
Clinic020	0.965	1	0.993	0	0	176.4	1.058	1.041	0.878	0.724	1.044	0.986		0.961	1	0.992	0	0	159	1.061	1.06	0.907	0.658	1.061	0.968
Clinic021	0.917	1	0.986	0	0	233.1	1.082	1.034	0.88	0.7	1.04	0.962		0.904	1	0.98	0	0	247.3	1.033	1.042	0.861	0.666	1.031	0.941
Clinic022	0.966	1	0.985	0	0	33.6	1.083	1.096	0.844	0.57	1.093	0.924		0.973	1	0.991	0	0	34.9	1.072	1.074	0.82	0.53	1.079	0.899
Clinic023	0.945	0.992	0.97	0	0	128.2	1.094	1.043	0.817	0.613	1.067	0.844		0.954	0.999	0.981	0	0	135.1	1.053	1.055	0.871	0.673	1.049	0.751
Clinic024	0.927	0.999	0.982	0	0	127.9	1.087	1.074	0.753	0.589	1.08	0.798		0.932	1	0.983	0	0	135.7	1.044	1.048	0.792	0.503	1.038	0.645
Clinic025	0.941	1	0.983	0	0	250.5	1.054	1.058	0.865	0.689	1.056	1.017		0.94	1	0.983	0	0	251.3	1.046	1.03	0.909	0.688	1.069	0.939
p values of Wilcoxon matched pairs signed ranks test
	Case	p-value
	Clinic001	0.078125
	Clinic002	0.128906
	Clinic003	0.632812
	Clinic004	0.382812
	Clinic005	0.109375
	Clinic006	0.0976562
	Clinic007	0.431641
	Clinic008	0.0488281
	Clinic009	0.164062
	Clinic010	0.0273438
	Clinic011	0.09375
	Clinic012	0.578125
	Clinic013	0.125
	Clinic014	0.203125
	Clinic015	0.164062
	Clinic016	0.152344
	Clinic017	0.289062
	Clinic018	0.203125
	Clinic019	0.359375
	Clinic020	0.734375
	Clinic021	0.203125
	Clinic022	0.0742188
	Clinic023	0.556641
	Clinic024	0.431641
	Clinic025	0.757812

## Sheet: WilcoxonTestForPoorQualityPlans
DVH endpoint values for poor-quality plans
Case	Original plan													SCORE re-optimized plan
	ptv_V99%	ptv_V90	ptv_V97	ptv_V115	ptv_V110	Bowel_V45	Bowel_max	Rectum_max	BM_V10	BM_V20	Bladder_max	FH_max		ptv_V99%	ptv_V90	ptv_V97	ptv_V115	ptv_V110	Bowel_V45	Bowel_max	Rectum_max	BM_V10	BM_V20	Bladder_max	FH_max
Poor01	0.988	1	0.999	0	0	302.4	1.268	1.16	0.954	0.78	1.172	0.998		0.983	1	0.998	0	0	55	1.05	1.051	0.799	0.606	1.028	0.927
Poor02	0.972	1	0.997	0	0	282.6	1.128	1.09	0.89	0.75	1.082	0.923		0.983	1	0.998	0	0	61.6	0.988	0.89	0.65	0.583	1.013	0.872
Poor03	0.963	1	0.986	0	0	265.3	1.153	1.125	0.867	0.826	1.056	0.933		0.967	1	0.985	0	0	56.3	1.135	1.076	0.583	0.425	0.989	0.752
Poor04	0.969	1	0.971	0	0	198.5	1.198	1.199	0.903	0.822	1.087	0.984		0.966	1	0.984	0	0	66.2	0.855	0.912	0.489	0.398	0.999	0.821
Poor05	0.983	1	0.996	0	0	295.4	1.196	1.203	0.965	0.887	1.168	0.972		0.983	1	0.998	0	0	58.2	0.974	1.035	0.589	0.581	0.927	0.865
p values of Wilcoxon matched pairs signed ranks test
	Case	p-value
	Poor01	0.0078125
	Poor02	0.015625
	Poor03	0.0234375
	Poor04	0.015625
	Poor05	0.015625
